# Supplementary material for: Horizontally Transferred Salivary Protein Promotes Insect Feeding by Suppressing Ferredoxin-Mediated Plant Defenses
Source: Mol Biol Evol. 2023 Oct 7;40(10):msad221. doi: 10.1093/molbev/msad221 (PMC10583550; doi:10.1093/molbev/msad221)
Supplement: msad221_Supplementary_Data [file msad221_supplementary_data.zip]

Archive with 3 entries (3 files):
- Supplementary  Data 2.pdf
- Supplementary Data 1.docx
- Figure and Table 8.0.docx
